# Supplementary material for: Validation and Clinical Applications of a Comprehensive Next Generation Sequencing System for Molecular Characterization of Solid Cancer Tissues
Source: Front Mol Biosci. 2019 Sep 25;6:82. doi: 10.3389/fmolb.2019.00082 (PMC6798036; doi:10.3389/fmolb.2019.00082)
Supplement: Supplementary file 6 [file Data_Sheet_6.xlsx]

## Sheet: LOD FFPE
Table S6.
Tumor cell line	Gene	Expected copy number	Observed copy number in fresh tumor cell line	Observed copy number in FFPE tumor cell line pooled at various allele frequencies
			1	1	0.8	0.5	0.4	0.3	0.2
HCC1143	CCND1	12	24.61	13.8 ± 0.44	12.58 ± 0.11	10.1 ± 2.50	8.08 ± 0.02	7.82 ± 0.14	NA
HCC1143	MYC	8	7.16	7.27 ± 0.25	6.33 ± 0.13	4.23 ± 0.37	4.53 ± 0.11	4.96 ± 0.08	NA
HCC1143	AKT1	11	11.34	6.42 ± 0.19	5.49 ± 0.04	2.57 ± 0.06 (ND)	2.05 ± 0.09 (ND)	1.43 ± 0.06 (ND)	NA
HCC1143	MDM2	9	11.27	7.9 ± 0.01	7.18 ± 0.03	6.6 ± 1.04	4.89 ± 0.11	4.34 ± 0.13	NA
HCC2218	ERBB2	9	18.77	17.11	16.36	13.48	12.98	13.63	13.1
HCC2218	CDH1	0	0.34 (NC)#	0.35 (NC)#	0.26 (NC)#	0.6	0.53	0.47	0.2
H1770/BL1770 50%/50% DNA	MYCN	13				75.88
H1395/BL1395 50%/50% DNA	MCL1	10				6.56
H1395/BL1395 50%/50% DNA	MYC	10				21.94
NA05067/NA09216 50%/50% DNA	CD274	3				4.04
NA05067/NA09216 50%/50% DNA	PDCD1LG2	3				4.3
NA05067/NA09216 50%/50% DNA	CDKN2A	3				4.22
NA05067/NA09216 50%/50% DNA	MYCN	1				0.74
NA14164/NA10985 50%/50% DNA	RB1	1				NO
NA14164/NA10985 50%/50% DNA	VHL	1				NO
NA12606/NA14485 50%/50% DNA	FLT3	3				NO
NA12606/NA14485 50%/50% DNA	BRCA2	3				NC (3.88)
NA12606/NA14485 50%/50% DNA	RB1	3				3.54
NA12606/NA14485 50%/50% DNA	FGFR1	3				NO
NA20022/NA24385 50%/50% DNA	PIK3CA	3				NO
NA20022/NA24385 50%/50% DNA	SOX2	3				NO
NA20022/NA24385 50%/50% DNA	ATP11B	3				NO
NA20022/NA24385 50%/50% DNA	DCUN1D1	3				NO
NA10985 100%	VHL	1	NO
HDx ERBB2 amplification FISH reference standard (HD-C511) DNA	ERBB2	16	31.49*
HDx structural multiplex reference standard (HD753) DNA	MET	4.5	NO
HDx structural multiplex reference standard (HD753) DNA	MYCN	9.5	8.98*
HDx structural multiplex reference standard (HD753) DNA	MYC	9.8	6.95*
	Note: All samples are FFPE. NA: data not available. ND: amplification with CN ≤ 3 was filtered out. NC: no call.
	* percent cellularity not available from vendor, and was assumed 100%.
	# The cutoff of homozygous deletion was set as ≤ 0.6

## Sheet: LOD summary
CNV type	Tumor fraction = 20%			tumor fraction = 30%			tumor fraction = 40%			Tumor fraction = 50%			tumor fraction = 80%			tumor fraction = 100%
	total CNAs	false negatives	sensitivity	total CNAs	false negatives	sensitivity	total CNAs	false negatives	sensitivity	total CNAs	false negatives	sensitivity	total CNAs	false negatives	sensitivity	total CNAs	false negatives	sensitivity
amplification CN ≥ 8	1	0	1	4	0	1	4	0	1	8	1	0.875	5	0	1	8	0	1
Deletion CN = 0	1	0	1	1	0	1	1	0	1	1	0	1	1	0	1	1	0	1

## Sheet: Inteference FFPE
Genes	HD-C511	HD-C511 1% EtOH	HD-C511 5% EtOH			FFPE
ERBB2	30.33	31.22	28.71
ZNF217	23.18	23.9	17.69
RPS6KB1	14.75	14.08	14.15
SPOP	12.03	8.64	11.51
NKX2-1	5.68	5.29	ND
JAK2	0.48	0.5	0.57
CD274	0.48	0.45	0.55
PDCD1LG2	0.46	0.46	0.57
CDKN2A	0.4	0.42	0.76
FGFR2	0.92	0.89	ND
AR	ND	ND	0.79
Total CNV	10	10	10
False negative	0	0	2
False positive	0	0	1
	CN amplification calls were considered false positives if the copy level of the gene in clean sample was 1< CN < 5 copies.

## Sheet: Accuracy data
gene	HCC1143 100% fresh	HCC1143BL 100% fresh	HCC1143/ HCC1143BL 100%/0%-1	HCC1143/ HCC1143BL 100%/0%-2	HCC1143/ HCC1143BL 80%/20%-1	HCC1143/ HCC1143BL 80%/20%-2	HCC1143/ HCC1143BL 50%/50%-1	HCC1143/ HCC1143BL 50%/50%-2	HCC1143/ HCC1143BL 40%/60%-1	HCC1143/ HCC1143BL 40%/60%-2	HCC1143BL 30%/70%-1	HCC1143/ HCC1143BL 30%/70%-2	HCC2218 100% fresh	HCC2218BL 100% fresh	HCC2218/HCC2218BL 100%/0%	HCC2218/HCC2218BL 80%/20%	HCC2218/HCC2218BL 50%/50%	HCC2218/HCC2218BL 40%/60%	HCC2218/HCC2218BL 30%/70%	HCC2218/HCC2218BL 20%/80%	H1770/BL1770 50%/50% DNA	BL1770 100% DNA	H1395/BL1395 50%/50% DNA	BL1395 100% DNA	NA05067/NA09216 50%/50% DNA	NA14164/NA10985 50%/50% DNA	NA12606/NA14485 50%/50% DNA	NA20022/NA24385 50%/50% DNA	NA10985 100% fresh	NA10985 100% FFPE	HDx ERBB2 amplification FISH reference standard (HD-C511) DNA	HDx structural multiplex reference standard (HD753) DNA	B903060	B903061	B903062	B903063	B903064	B903065	B903067	B903069
CCND1	24.605		13.4925	14.105	12.66	12.5	11.8708	8.3325	8.06	8.0925	7.92167	7.7175					0.7	0.45	0.03	0								0.82			3.34
AKT1	11.34		6.2825	6.545	5.52	5.46																	0.44
MDM2	11.27		7.8925	7.91	7.2	7.16	7.33333	5.8575	4.9725	4.81	4.32833	4.24667	0
MYC	7.1575		7.0875	7.4375	6.42	6.24	4.49167	3.96	4.615	4.4525	5.0225	4.9			3.65								21.94									6.95
ERBB2	4.0425		3.22	3.255							3.10333		18.77		17.11	16.36	13.48	12.98	13.63	13.1											31.49
CDH1	3.3075				3.04	3.06	3.575	3.3275	3.7375	3.575	4.36917	4.32833	NC (0.34)		NC (0.35)	NC (0.26)	0.6	0.53	0.47	0.2
MYCN	3.8325		3.4475	3.5175	4.1	4.1	6.82917	5.1425	6.4675	6.11	7.75833	7.79917								0	75.88				0.74							8.98
MCL1	5.5125		6.125	6.2825	5.84	5.82	4.675	3.9875	3.4125	3.25			3.94		4.27	4.25	4.3	4.47	3.87				6.56								4.52
ABL1	3.0975																														4.83
VHL	3.9725		3.15	3.0975	3.04
ACVRL1	3.3425				3	3.04	4.2625	3.465	4.55	4.7125	5.7575	5.59417
ALK	3.15		3.1325	3.2375	3.6	3.38	3.62083	3.4375	3.2175	3.1525	3.10333	3.5525
APC	4.935		4.83	4.935	4.24	4.18	3.25417	3.1625							3.47	3.48	3.5	3.83	3.77	4
APEX1	3.955		3.255	3.3425		3.02	0.641667					0.98																			4.01
AR			4.4625	4.445	4.32	4.4			3.575	3.2825	3.43	3.51167														4.38				3.65
ARAF				3.0975	3.3	3.16	0.595833			3.185	3.63417							6.33							3.48	4.86	3.58
ATM							0.733333
BAP1							0	0.88	0.65	0.7475	0.326667	0.204167
BCL2L1	9.5025		7.5775	7.735	6.52	6.38	4.58333	4.015	3.4125	3.2175																					3.54
BCL9	3.15		4.41	4.4275	4.02	4.04							4.34		5.89	5.75	5.86	6.38	6.13	5.9
BIRC2							0.4125				0.898333	0.816667																			4.38
BIRC3							0.916667																								4.72
BRAF	3.4125		3.15	3.0975
BRCA1							0.504167
BRCA2																											NC (3.88)
BTK			3.535	3.4475	3.94	4.1			3.4775	3.185	3.63417	4.00167									4.92
CBL			3.08
CCNE1	3.85		3.535	3.57	3
CD274																							3.46		4.04						0.5
CD44			3.9025	3.9375	3.74	3.76														4.4
CDK4	5.9675		5.32	5.495	4.14	4.18
CDK6			3.115	3.0975
CDKN2A					3.22	3.04	7.5625	5.94	6.24	6.1425	7.14583	6.7375											6.6		4.22		3.94				0.42
CHEK2	7.4725		5.0225	5.3025	4.88	4.84	7.7	5.7475	4.6475	4.2575	4.0425	3.96083
CSF1R	3.5175		3.6575	3.6925	3.56	3.52	3.3
CSNK2A1	4.7775		5.3025	5.2325	3.88	3.9
CTNNB1	6.44		8.61	8.89	8.9	8.86	7.975	6.0225	5.07	4.94	4.12417	4.20583											0.54
DDR2	3.0975		4.34	4.3925	4.32	4.26	3.89583	3.355	3.64	3.38	3.14417	3.51167			3.98	3.88	4.36	4.58	4.4												3.56
DNMT3A	3.43		3.36	3.465	3.08	3.2			3.12	3.2175	3.51167	3.26667
EGFR	6.02		5.1275	5.32	5.88	5.82	5.13333	4.18	4.4525	4.42	4.85917	4.61417																			3.4
ERBB3	3.2375						3.025		3.705	3.64	4.36917	4.165
ERBB4	3.5		3.29	3.36	3.18	3.14	4.58333	3.8225	3.51	3.3475	3.0625	3.0625
ESR1	4.2525		4.0775	4.095	3.82	3.78
EZH2											0.98	0.8575
FBXW7																				3.75
FGFR1	3.0975						3.4375	3.1075	3.575	3.64	4.61417	4.165			0.76	0.76		0.6	0.47	0.25
FGFR2	3.395		3.4475	3.605	3.24	3.24	4.58333	3.7675	3.9325	3.7375	3.83833	4.165																			0.89
FGFR3	3.395				3.04	3.02	4.07917	3.5475	4.1275	4.225	4.94083	4.45083			0.76	0.85
FGFR4	5.3725		3.9725	4.165	4.06	4.12	3.75833	3.245	4.1275	4.3225	4.9	4.655
FLT3	5.0575		3.885	3.9025	4.06	4	6.325	4.895	5.2975	5.1675	5.92083	5.96167			0.82	0.74	0.62	0.5	0.13	0
FOXL2	5.3375		3.535	3.4125	4.5	4.44	6.37083	4.5925	5.1675	4.81	6.20667	5.83917
GAS6							3.75833	3.245	4.81	4.9075	6.0025	5.55333
GATA2	3.465		3.185	3.36	3.24	3.2			3.055	3.3475	4.24667	3.83833
GATA3	7.7175		5.4775	5.67	5.58	5.5	5.54583	4.62	4.7775	4.42	4.57333	4.36917
GNA11					3.16	3.02	3.52917	3.6025	3.3475		3.96083	3.43
GNAQ	3.325
GNAS			3.5175	3.6925		3.34					3.26667
HNF1A					3.24	3.16	3.39167	3.2725	3.64	3.5425	4.49167	4.32833
HRAS												0.694167
IDH1	3.6225		3.885	3.9375	3.38	3.3	3.4375	3.2175
IDH2	4.7425		3.1325	3.115	3	3.18		3.135
IFITM1							0	0.2475	0.91		0.1225	0.326667
IFITM3							0	0.7975	3.0225		3.22583	3.22583
IGF1R	4.5325		4.0425	4.13	4.02	3.96	5.3625	4.51	4.55	4.3875	4.94083	5.0225
IL6	3.1325		4.0775	4.27	4.44	4.5	4.03333	3.41	4.225	3.9325	4.57333	4.57333																			3.58
JAK1	3.4825		3.465	3.5875								0.98
JAK2																															0.51
JAK3	3.7275
KDR	6.7025		5.6875	5.845	6.18	6.12	8.61667	6.545	5.1025	4.875	4.24667	4.5325
KIT	6.9475		6.02	6.125	6.5	6.32	8.34167	6.38	5.3625	5.07	4.57333	4.85917
KNSTRN	6.615		3.745	4.27	3.14	3.66	5.17917	3.685		3.055
KRAS	3.0975		3.9375	3.92	3.36	3.3
MAGOH	5.8275		4.305	4.3575	3.08	3.02
MAP2K1	4.655		3.675	3.815	3.26	3.2						0.898333
MAP2K2	3.0625
MAPK1	9.1		4.8825	5.3025	4.46	4.26	3.4375	3.08
MAX	3.5		3.815	3.885	3.36	3.26
MCL1	5.5125		6.125	6.2825	5.84	5.82	4.675	3.9875	3.4125	3.25			3.94		4.27	4.25	4.3	4.47	3.87				6.56								4.52
MDM4	5.5475		4.6725	4.76	4.5	4.5	4.72083	4.015	3.6075	3.575	3.675	3.51167
MED12							0	0.495	0.8125		0.49	0.0816667
MET							3.575	3.245	3.705	3.5425	4.0425	3.96083			3.42	3.31	3.56						4.26
MLH1	4.2		4.305	4.375	4.24	4.08	4.30833	3.8775	3.25	3.1525
MPL			3.745	3.745	3.34	3.9
MSH2	6.125	3.2	4.4975	4.4625	4.16	4.12	3.94167	3.52	3.9975	3.8025	4.12417	4.12417								0
MTOR	3.815		3.4475	3.43	3.04	3.04				0.91	0.3675	0.408333
MYCL	3.4475		3.3775	3.4125	3.44	3.42	3.66667	3.245	3.6075	3.575	4.20583	4.00167
MYD88	3.7975			3.1675	3.16	3.18
NF1	3.3775		3.7275	3.78	3.18	3.12
NF2	6.8775		5.5475	5.7225	4.8	4.76	4.17083	3.7125
NFE2L2			3.3775	3.2025	3.2	3.2
NKX2-1	3.08		3.1325	3.1325	3.86	3.84	5.3625	4.18	5.5575	5.265	6.32917	6.28833								0											5.47
NOTCH1							0.55
NPM1	7.3325		5.4075	5.6525	5.68	5.56			3.185	3.4125	4.94083	4.85917
NRAS	4.165		3.8675	3.8325	3.48	3.5	3.025														4.24
PAX5	3.6575		3.5525	3.465			4.44583	3.9875	3.5425	3.4125	3.92	3.34833
PDCD1LG2							3.3	3.08																	4.3						0.49
PDGFRA	6.5275		4.9175	5.04	5.58	5.62	7.65417	5.665	5.33	5.135	5.18583	5.55333
PIK3CA	4.97		4.4975	4.5675	4.18	4.16	3.9875	3.4925
PIK3R1	4.865		4.7075	4.7775	4.16	4.12
PNP	3.71		4.0075	4.06	3.94	3.96	3.0525																								4.34
PPARG	4.2875		4.0075	4.1475	4.12	4.04	3.89583	3.465	3.8025	3.5425	3.59333	3.63417
PPP2R1A	3.64		3.57	3.6225	3.42	3.54	0.6875
PTCH1							4.90417	3.9875	4.615	4.615	5.2675	5.2675
PTEN	3.395		3.815	3.815	3.22	3.14	3.89583	3.4375
PTPN11	3.325		3.5175	3.7625	3.14	3.04
RAC1	3.29		3.5175	3.2375	3.04	3.24	0.641667		0.975																						4.67
RAF1	3.745		4.27	4.515	3.78	3.62			0.8775	0.8125	0	0
RB1																				0.25							3.54
RET	4.6725		4.0075	4.165	3.82	3.84	7.7	5.445	5.2975	5.2975	6.4925	5.10417									0.54		4.5
RHEB			3.08	3.0275	0.916667
RHOA	3.185						0.870833
RPS6KB1	3.5175		3.1325	3.2375									19		19.02	18.79	NC(18)	17.93	18.8	19.15											15.21
SF3B1	3.6575		3.605	3.6575	3.2	3.18
SMAD4	3.5						3.11667	3.025
SMARCB1	6.475		4.165	4.2875	3.74	3.84	3.9875	3.465											0.47
SOX2	5.0575		4.5325	4.62	4.2	4.16	3.52917	3.135	3.6725	3.445	3.63417	3.71583
SPOP	3.0975						0	3.6575	3.7375	0.4875	0		6.98		6.65	10.7	5.9	11.18		8.45											9.07
SRC	5.985		4.55	4.7075	3.46	3.58
STK11							0.916667
TERT	6.125		4.795	4.8475	4.76	4.76	6.325	4.84	5.46	5.655	6.45167	6.16583								0.05											4.17
TIAF1	3.0625						0.1375		0.91		0.571667	0.449167
TP53	4.6025		3.2025	3.2375			3.89583	3.41							0.79	0.78	0.68	0.57	0.37	0.25
TSC1			3.0625	3.0975							0.571667	0.530833																			3.58
TSC2	4.725		3.7275	3.7975	3.02	3	0.0458333		0.9425	0.975	0.530833	0.408333
U2AF1	6.895		4.025	4.0775	4.04	4.12
VHL	3.9725		3.15	3.0975	3.04
WT1				3.0275	3.6	3.46	3.85	3.5475	4.3875	4.1925	4.73667	4.73667
XPO1	6.09		4.585	4.3225	4.3	4.1	0				4.20583	4.36917
ZNF217	3.5		3.955	4.1125	3.9	3.88			3.12	3.0225	3.02167				3.33																24.31

## Sheet: Accuracy summary
Sample	Type	Gene	Expected copy number	detected	concordant?
HCC2218BL 100% DNA	fresh cell	-	Negative	-	YES
B903060	FFPE	-	Negative	-	YES
B903061	FFPE	-	Negative	-	YES
B903062	FFPE	-	Negative	-	YES
B903063	FFPE	-	Negative	-	YES
B903064	FFPE	-	Negative	-	YES
B903065	FFPE	-	Negative	-	YES
B903067	FFPE	-	Negative	-	YES
B903069	FFPE	-	Negative	-	YES
BL1395 100% DNA	FFPE	-	Negative	-	YES
BL1770 100% DNA	FFPE	-	Negative	-	YES
HCC1143BL 100% DNA	fresh cell	-	Negative	-	YES
HDx ERBB2 amplification FISH reference standard (HD-C511) DNA	DNA	ERBB2	16	31.49	YES
H1770/BL1770 50%/50% DNA	FFPE	MYCN	13	75.88	YES
HCC1143 100%	fresh cell	CCND1	12	24.61	YES
HCC1143/ HCC1143BL 100%/0%	FFPE	CCND1	12	13.8	YES
HCC1143/ HCC1143BL 80%/20%	FFPE	CCND1	12	12.58	YES
HCC1143/ HCC1143BL 50%/50%	FFPE	CCND1	12	10.1	YES
HCC1143 100%	fresh cell	AKT1	11	11.34	YES
HCC1143/ HCC1143BL 100%/0%	FFPE	AKT1	11	6.42	YES
HCC1143/ HCC1143BL 80%/20%	FFPE	AKT1	11	5.49	YES
HCC1143/ HCC1143BL 50%/50%	FFPE	AKT1	11	NO	NO
H1395/BL1395 50%/50% DNA	FFPE	MCL1	10	6.56	YES
H1395/BL1395 50%/50% DNA	FFPE	MYC	10	21.94	YES
HDx structural multiplex reference standard (HD753) DNA	DNA	MYC	9.8	6.95	YES
HDx structural multiplex reference standard (HD753) DNA	DNA	MYCN	9.5	8.98	YES
HCC1143 100%	fresh cell	MDM2	9	11.27	YES
HCC2218 100%	fresh cell	ERBB2	9	18.77	YES
HCC1143/ HCC1143BL 100%/0%	FFPE	MDM2	9	7.9	YES
HCC1143/ HCC1143BL 80%/20%	FFPE	MDM2	9	7.18	YES
HCC1143/ HCC1143BL 50%/50%	FFPE	MDM2	9	6.6	YES
HCC2218/HCC2218BL 100%/0%	FFPE	ERBB2	9	17.11	YES
HCC2218/HCC2218BL 80%/20%	FFPE	ERBB2	9	16.36	YES
HCC2218/HCC2218BL 50%/50%	FFPE	ERBB2	9	13.48	YES
HCC1143 100%	fresh cell	MYC	8	7.16	YES
HCC1143/ HCC1143BL 100%/0%	FFPE	MYC	8	7.27	YES
HCC1143/ HCC1143BL 80%/20%	FFPE	MYC	8	6.33	YES
HCC1143/ HCC1143BL 50%/50%	FFPE	MYC	8	4.23	YES
HDx structural multiplex reference standard (HD753) DNA	DNA	MET	4.5	NO	NO
NA05067/NA09216 50%/50% DNA	FFPE	CD274	3	4.04	YES
NA05067/NA09216 50%/50% DNA	FFPE	PDCD1LG2	3	4.3	YES
NA05067/NA09216 50%/50% DNA	FFPE	CDKN2A	3	4.22	YES
NA12606/NA14485 50%/50% DNA	FFPE	FLT3	3	NO	NO
NA12606/NA14485 50%/50% DNA	FFPE	BRCA2	3	NC (3.88)	NO
NA12606/NA14485 50%/50% DNA	FFPE	RB1	3	3.54	YES
NA12606/NA14485 50%/50% DNA	FFPE	FGFR1	3	NO	NO
NA20022/NA24385 50%/50% DNA	FFPE	PIK3CA	3	NO	NO
NA20022/NA24385 50%/50% DNA	FFPE	SOX2	3	NO	NO
NA20022/NA24385 50%/50% DNA	FFPE	ATP11B	3	NO	NO
NA20022/NA24385 50%/50% DNA	FFPE	DCUN1D1	3	NO	NO
NA10985 100%	fresh cell	VHL	1	NO	NO
NA05067/NA09216 50%/50% DNA	FFPE	MYCN	1	0.74	YES
NA14164/NA10985 50%/50% DNA	FFPE	RB1	1	NO	NO
NA14164/NA10985 50%/50% DNA	FFPE	VHL	1	NO	NO
NA10985 100%	FFPE	VHL	1	NO	NO
HCC2218 100%	fresh cell	CDH1	0	NC (0.34)	YES
HCC2218/HCC2218BL 100%/0%	FFPE	CDH1	0	NC (0.35)	YES
HCC2218/HCC2218BL 80%/20%	FFPE	CDH1	0	NC (0.26)	YES
HCC2218/HCC2218BL 50%/50%	FFPE	CDH1	0	0.6	YES
Accuracy (CN≥8, AF 50% and above)					0.961538
Accuracy (homozygous deletion CN=0, AF 50% and above)					1
