# Supplementary material for: Validation and Clinical Applications of a Comprehensive Next Generation Sequencing System for Molecular Characterization of Solid Cancer Tissues
Source: Front Mol Biosci. 2019 Sep 25;6:82. doi: 10.3389/fmolb.2019.00082 (PMC6798036; doi:10.3389/fmolb.2019.00082)
Supplement: Supplementary file 8 [file Data_Sheet_8.xlsx]

## Sheet: Sheet1
Table S8. Concordance of clinical molecular testing and OCAv1 results
Sample Name	Tissue Type	Locus	Ref	Genotype	Type	Gene	Oncomine Variant Class	Amino Acid Change	Confirmation Method	Result concordance with other Methods	Reason for Non-concordance
CDX-204	Frozen	chr3:10191629	CAT	CAT/C	INDEL	VHL	Deleterious	p.His208fs	Sanger	-	-
CDX-248	FFPE	chr17:7578410	TCACAACCTCCGTCATGTGCTGTGACTGCTTGTAGATGGCCATGGCGCGGACGCGGGTGCCGGGCGGGGG	TCACAACCTCCGTCATGTGCTGTGACTGCTTGTAGATGGCCATGGCGCGGACGCGGGTGCCGGGCGGGGG/TCACAACCTCCGTCATGTGCTGTGACTGCTTGTAGACGGACGCGGGTGCCGGGCGGGGG	INDEL	TP53	Deleterious	p.Ala159fs	Sanger	YES	-
CDX-248	FFPE	chr12:25398285	C	C/A	SNV	KRAS	Hotspot	p.Gly12Cys	Luminex	YES	-
CDX-249	FFPE	chr17:7578190	T	T/C	SNV	TP53	Hotspot	p.Tyr220Cys	Sanger	YES	-
CDX-249	FFPE	chr12:25398284	C	C/A	SNV	KRAS	Hotspot	p.Gly12Val	Luminex	YES	-
CDX-251	Frozen	chr18:48575209	C	C/T	SNV	SMAD4	Deleterious	p.Arg135Ter	Sanger	YES	-
CDX-256	FFPE	chr7:55249018	-	-/ACG	INDEL	EGFR	-	p.Pro772_His773insArg	Sanger	YES	-
CDX-268	FFPE	chr7:55242483	ATCTCCGAAAGCCAACAAGGAAAT	ATCTCCGAAAGCCAACAAGGAAAT/A	INDEL	EGFR	-	p.S752_I759delSPKANKEI	Sanger	NO	No Call (strand bias) for NGS
CDX-270	FFPE	chr17:29546122	C	C/T	SNV	NF1	Deleterious	p.Gln543Ter	Sanger	NO	Low peak on Sanger trace, therefore was excluded from the analysis
CDX-270	FFPE	chr17:7573991	C	C/A	SNV	TP53	Deleterious	p.Glu346Ter	Sanger	YES	-
CDX-281	FFPE	chr5:112175675	AAGAGAG	AAGAGAG/AAG	INDEL	APC	Deleterious	p.Glu1464fs	Sanger	YES	-
CDX-281	FFPE	chr5:112173704	C	C/T	SNV	APC	Deleterious	p.Arg805Ter	Sanger	YES	-
CDX-281	FFPE	chr17:7576873	CA	CA/C	INDEL	TP53	Deleterious	p.Asp324fs	Sanger	YES	-
CDX-281	FFPE	chr12:25380276	T	T/G	SNV	KRAS	Hotspot	p.Gln61Pro	Sanger	YES	-
CDX-318	FFPE	chr7:140453136	ACT	ACT/TCT	SNV	BRAF	-	p.Val600Glu	Cast PCR	YES	-
CDX-323	FFPE	chr17:7578190	T	T/C	SNV	TP53	Hotspot	p.Tyr220Cys	Sanger	YES	-
CDX-326	FFPE	chr7:55242462	CAAGGAATTAAGAGAAGC	CAAGGAATTAAGAGAAGC/CAA	INDEL	EGFR	Hotspot	p.Glu746_Ala750del	Sanger	YES	-
RDX-11	Frozen	chr9:135782727	G	G/GAC	INDEL	TSC1	Deleterious	p.Leu432fs	Sanger	YES	-
RDX-11	Frozen	chr3:10191510	GC	GC/G	INDEL	VHL	Deleterious	p.Leu169fs	Sanger	YES	-
RDX-13	Frozen	chr10:8115874	C	C/CT	INDEL	GATA3	Deleterious	p.Pro409fs	Sanger	YES	-
RDX-1	Frozen	chr3:10191480	T	T/C	SNV	VHL	Hotspot	p.Leu158Pro	Sanger	YES	-
RDX-2	Frozen	chr17:7579494	TG	TG/T	INDEL	TP53	Deleterious	p.Arg65fs	Sanger	YES	-
RDX-3	Frozen	chr10:8115874	C	C/CG	INDEL	GATA3	Deleterious	p.Pro409fs	Sanger	YES	-
RDX-5	Frozen	chr5:112175639	C	C/T	SNV	APC	Deleterious	p.Arg1450Ter	Sanger	YES	-
RDX-5	Frozen	chr5:67591037	A	A/AGAT	INDEL	PIK3R1	Deleterious	p.Leu545Ter	Sanger	YES	-
RDX-6	Frozen	chr17:29496932	C	C/A	SNV	NF1	Deleterious	p.Ser168Ter	Sanger	YES	-
CDX-347	FFPE	chr10:89720798	GTACT/G	GTACT	INDEL	PTEN	Deleterious	p.Thr319fs	Sanger	YES	-
CDX-347	FFPE	chr5:112164585	G/A	G	SNV	APC	Deleterious	p.Trp553Ter	Sanger	YES
CDX-355	FFPE	chr3:41266097	GACTCTGGAATCC/TACTCTGGAATCC	GACTCTGGAATCC	SNV	CTNNB1	Hotspot	p.Asp32Tyr	Sanger	YES	-
CDX-355	FFPE	chr12:25398284	CC/AC	CC	SNV	KRAS	Hotspot	p.Gly12Val	Luminex	YES	-
CDX-361	FFPE	chr3:38182641	T/C	T	SNV	MYD88	Hotspot	p.Leu273Pro	Sanger	YES	-
CDX-338	FFPE	chr5:112175162	C	C/T	SNV	APC	Deleterious	p.Gln1291Ter	Sanger	YES	-
CDX-338	FFPE	chr12:25398284	CC	CC/AC	SNV	KRAS	Hotspot	p.Gly12Val	Luminex	YES	-
CDX-338	FFPE	chr17:7577094	G	G/A	SNV	TP53	Hotspot	p.Arg282Trp	Sanger	YES	-
Total number of sample: 23
Total number of confirmed sample: 20
Total number of confimed variants: 31
