# Supplementary material for: Validation and Clinical Applications of a Comprehensive Next Generation Sequencing System for Molecular Characterization of Solid Cancer Tissues
Source: Front Mol Biosci. 2019 Sep 25;6:82. doi: 10.3389/fmolb.2019.00082 (PMC6798036; doi:10.3389/fmolb.2019.00082)
Supplement: Supplementary file 9 [file Data_Sheet_9.xlsx]

## Sheet: SNVs and indels
Table S9. Summary of Analytical sensitivity data_SNVs and Indels
Sample Name	# TP variants present in sample within the reportable range	# TP indels present in sample within the reportable range	# TP SNVs present in sample within the reportable range	# TP detected within the reportable range	# TP indels detected within the reportable range
B903060*	0	0	0	0	0
B903061*	0	0	0	0	0
B903062*	0	0	0	0	0
B903063*	0	0	0	0	0
B903067*	0	0	0	0	0
AcroMetrix MultiMixA	13	0	13	12	0
AcroMetrix MultiMixB	11	0	11	11	0
AcroMetrix MultiMixC	14	0	14	14	0
AcroMetrix MultiMixD	8	0	8	8	0
AcroMetrix MultiMixE	11	0	11	11	0
AcroMetrix MultiMixF	17	0	17	17	0
AcroMetrix MultiMixG	11	0	11	11	0
AcroMetrix MultiMixH	12	0	12	12	0
Quantitative Multiplex	11	0	11	11	0
EGFR Quantitative Multiplex	7	1	6	7	1
AOHL 5-1	384	26	358	384	26
AOHL 6-1	384	26	358	384	26
AOHL 5-2	384	26	358	384	26
AOHL 6-2	384	26	358	384	26
AOHC	503	19	484	500	19
NIST RM8398	135	3	132	134	3
CDX-248	2	1	1	2	1
CDX-249	2	0	2	2	0
CDX-256	1	1	0	1	1
CDX-268	1	1	0	0	0
CDX-270	1	0	1	1	0
CDX-281	4	2	2	4	2
CDX-318	1	0	1	1	0
CDX-323	1	0	1	1	0
CDX-326	1	1	0	1	1
CDX-251	1	0	1	1	0
CDX-347	1	1	0	1	1
CDX-355	2	0	2	2	0
CDX-361	1	0	1	1	0
CDX-338	3	0	3	3	0
Total	2311	134	2177	2305	133
			0.997703	0.997404	0.992537
			Analytical sensitivity within reportable range for SNVs	Accuracy within reportable range (SNV+indel)	Analytical sensitivity within reportable range for Indels
Specimens below, were added to the analytical sensitivity study after initial validation; Deleterious SNVs and Indel detected in these specimens were confirmed by an orthogonal method (refer to Table S13)
RDX-1	1	0	1	1	0
RDX-2	1	1	0	1	1
RDX-3	1	1	0	1	1
RDX-5	2	1	1	2	1
RDX-6	1	0	1	1	0
RDX-11	2	2	0	2	2
RDX-13	1	1	0	1	1
Total	2320	140	2180	2314	139
			0.997706	0.997414	0.992857
			Analytical sensitivity within reportable range for SNVs	Accuracy within reportable range (SNV+indel)	Analytical sensitivity within reportable range for Indels
*: These samples are tested negative for previously reported non-synonymous coding mutations in EGFR, KRAS, NRAS and BRAF covered by the oncoFOCUS Panel v1.0 on the MassARRAY platform.
BRAF: G469S(A/E/R/V), D594G(V), L597S(Q/V/R), T599_V600insT(TT), V600G(K/R/L/M/E/>YM)
KRAS: G12W(C/E/Y/D/F/R/N/S/A/T/V/I/P/L), G12_G13insA, G13A(D/R/N/S/V/I/C), G13_V14insG, A59T, Q61K(E/R/H/P/L), A146G(T/V/P)
NRAS: G12C(Y/N/A/E/V/P), G13A (D/R/V/N/Y), Q61K (R/H/P/E/L)
EGFR: R108K, T263P, A289V(D), G598V, E709V(H/K/G/Q/A), G719S (D/C/A), K745_E749delKELRE, codons E746, L747, T751, S752, P753, I759, D761, M766, A767, S768, V769, D770, N771, H773, V774, R776, T790M, T854A, L858M(R/K), L861Q, E709fs*1, T751fs*4, H773>NPY (3' detection only).

## Sheet: fusions
Table S9. Summary of Analytical sensitivity data_Fusions
Sample Name	# TP Fusion Present	# TP Fusion Detected
HD231 (50%)	1	1
HD231 (20%)	1	1
HD231 (10%)	1	1
HD231 (5%)	1	1
HD231 (2.5%)	1	1
HD231 (1%)	1	1
HD640 (22%)	1	1
HD640 (10%)	1	1
HD640 (5%)	1	1
HD640 (2.5%)	1	1
HD640 (1%)	1	1
HD615 (63%)	1	1
HD615 (45%)	1	1
HD615 (30%)	1	1
HD615 (10%)	1	1
HD615 (5%)	1	1
HD615 (2.5%)	1	1
CDX-259 RNA	1	1
CDX-256 RNA	1	1
CDX-318 RNA	1	1
Vcap (100%)	1	1
Vcap (80%)	1	1
Vcap (70%)	1	1
Vcap (60%)	1	1
Vcap (50%)	1	1
Vcap (40%)	1	1
Vcap (30%)	1	1
Vcap (15%)	1	1
Vcap (10%)
Vcap (5%)	1	1
Vcap (2.5%)	1	1
Vcap (1%)	1	1
HDx RNA multiplex (10% EML4-ALK, 5% SLC34A-ROS1 5% and CCDC6-RET 10%)	3	3
HDx RNA multiplex (EML4-ALK 8%, SLC34A-ROS1 4% and CCDC6-RET 8%)	3	3
HDx RNA multiplex (EML4-ALK 6%, 3% SLC34A-ROS1 and CCDC6-RET 6%)	3	3
HDx RNA multiplex 30% (EML4-ALK 3%, SLC34A-ROS1 1.5% and CCDC6-RET 3%)	3	3
HDx RNA multiplex 15% (EML4-ALK 1.5%, SLC34A-ROS1 0.75% and CCDC6-RET 1.5%)	3	3
B903061	0	0
B903062	0	0
B903063	0	0
B903064	0	0
B903065	0	0
B903067	0	0
Total	46	46
	Analytical Sensitivity	1

## Sheet: CNVs
Table S9. Summary of Analytical sensitivity data_CNVs
Sample	Type	Gene	Expected copy number	detected	concordant?
HCC2218BL 100% DNA	fresh cell	-	negatvive	-	YES
B903060	FFPE	-	Negative	-	YES
B903061	FFPE	-	Negative	-	YES
B903062	FFPE	-	Negative	-	YES
B903063	FFPE	-	Negative	-	YES
B903064	FFPE	-	Negative	-	YES
B903065	FFPE	-	Negative	-	YES
B903067	FFPE	-	Negative	-	YES
B903069	FFPE	-	Negative	-	YES
BL1395 100% DNA	FFPE	-	Negative	-	YES
BL1770 100% DNA	FFPE	-	Negative	-	YES
HCC1143BL 100% DNA	fresh cell	-	negative	-	YES
HDx ERBB2 amplification FISH reference standard (HD-C511) DNA	DNA	ERBB2	16	31.49	YES
H1770/BL1770 50%/50% DNA	FFPE	MYCN	13	75.88	YES
HCC1143 100%	fresh cell	CCND1	12	24.61	YES
HCC1143/ HCC1143BL 100%/0%	FFPE	CCND1	12	13.8	YES
HCC1143/ HCC1143BL 80%/20%	FFPE	CCND1	12	12.58	YES
HCC1143/ HCC1143BL 50%/50%	FFPE	CCND1	12	10.1	YES
HCC1143/ HCC1143BL 40%/60%	FFPE	CCND1	12	8.08	YES
HCC1143/ HCC1143BL 30%/70%	FFPE	CCND1	12	7.82	YES
HCC1143 100%	fresh cell	AKT1	11	11.34	YES
HCC1143/ HCC1143BL 100%/0%	FFPE	AKT1	11	6.42	YES
HCC1143/ HCC1143BL 80%/20%	FFPE	AKT1	11	5.49	YES
HCC1143/ HCC1143BL 50%/50%	FFPE	AKT1	11	NO	NO
HCC1143/ HCC1143BL 40%/60%	FFPE	AKT1	11	NO	NO
HCC1143/ HCC1143BL 30%/70%	FFPE	AKT1	11	NO	NO
H1395/BL1395 50%/50% DNA	FFPE	MCL1	10	6.56	YES
H1395/BL1395 50%/50% DNA	FFPE	MYC	10	21.94	YES
HDx structural multiplex reference standard (HD753) DNA	DNA	MYC	9.8	6.95	YES
HDx structural multiplex reference standard (HD753) DNA	DNA	MYCN	9.5	8.98	YES
HCC1143 100%	fresh cell	MDM2	9	11.27	YES
HCC2218 100%	fresh cell	ERBB2	9	18.77	YES
HCC1143/ HCC1143BL 100%/0%	FFPE	MDM2	9	7.9	YES
HCC1143/ HCC1143BL 80%/20%	FFPE	MDM2	9	7.18	YES
HCC1143/ HCC1143BL 50%/50%	FFPE	MDM2	9	6.6	YES
HCC1143/ HCC1143BL 40%/60%	FFPE	MDM2	9	4.89	YES
HCC1143/ HCC1143BL 30%/70%	FFPE	MDM2	9	4.34	YES
HCC2218/HCC2218BL 100%/0%	FFPE	ERBB2	9	17.11	YES
HCC2218/HCC2218BL 80%/20%	FFPE	ERBB2	9	16.36	YES
HCC2218/HCC2218BL 50%/50%	FFPE	ERBB2	9	13.48	YES
HCC2218/HCC2218BL 40%/60%	FFPE	ERBB2	9	12.98	YES
HCC2218/HCC2218BL 30%/70%	FFPE	ERBB2	9	13.63	YES
HCC2218/HCC2218BL 20%/80%	FFPE	ERBB2	9	13.1	YES
HCC1143 100%	fresh cell	MYC	8	7.16	YES
HCC1143/ HCC1143BL 100%/0%	FFPE	MYC	8	7.27	YES
HCC1143/ HCC1143BL 80%/20%	FFPE	MYC	8	6.33	YES
HCC1143/ HCC1143BL 50%/50%	FFPE	MYC	8	4.23	YES
HCC1143/ HCC1143BL 40%/60%	FFPE	MYC	8	4.53	YES
HCC1143/ HCC1143BL 30%/70%	FFPE	MYC	8	4.96	YES
HDx structural multiplex reference standard (HD753) DNA	DNA	MET	4.5	NO	NO
NA05067/NA09216 50%/50% DNA	FFPE	CD274	3	4.04	YES
NA05067/NA09216 50%/50% DNA	FFPE	PDCD1LG2	3	4.3	YES
NA05067/NA09216 50%/50% DNA	FFPE	CDKN2A	3	4.22	YES
NA12606/NA14485 50%/50% DNA	FFPE	FLT3	3	NO	NO
NA12606/NA14485 50%/50% DNA	FFPE	BRCA2	3	NC (3.88)	NO
NA12606/NA14485 50%/50% DNA	FFPE	RB1	3	3.54	YES
NA12606/NA14485 50%/50% DNA	FFPE	FGFR1	3	NO	NO
NA20022/NA24385 50%/50% DNA	FFPE	PIK3CA	3	NO	NO
NA20022/NA24385 50%/50% DNA	FFPE	SOX2	3	NO	NO
NA20022/NA24385 50%/50% DNA	FFPE	ATP11B	3	NO	NO
NA20022/NA24385 50%/50% DNA	FFPE	DCUN1D1	3	NO	NO
NA10985 100%	fresh cell	VHL	1	NO	NO
NA05067/NA09216 50%/50% DNA	FFPE	MYCN	1	0.74	YES
NA14164/NA10985 50%/50% DNA	FFPE	RB1	1	NO	NO
NA14164/NA10985 50%/50% DNA	FFPE	VHL	1	NO	NO
NA10985 100%	FFPE	VHL	1	NO	NO
HCC2218 100%	fresh cell	CDH1	0	0.34	YES
HCC2218/HCC2218BL 100%/0%	FFPE	CDH1	0	0.35	YES
HCC2218/HCC2218BL 80%/20%	FFPE	CDH1	0	0.26	YES
HCC2218/HCC2218BL 50%/50%	FFPE	CDH1	0	0.6	YES
HCC2218/HCC2218BL 40%/60%	FFPE	CDH1	0	0.53	YES
HCC2218/HCC2218BL 30%/70%	FFPE	CDH1	0	0.47	YES
HCC2218/HCC2218BL 20%/80%	FFPE	CDH1	0	0.2	YES
Analytical sensitivity (CN≥8, Tumor Fraction 50% and above)					0.961538
Analytical sensitivity (CN≥3, Tumor Fraction 50% and above)					0.763158
Analytical Sensitivity (deletion CN=0, Tumor fraction 50% and above)					1
# The cutoff of homozygous deletion was set as ≤ 0.6
