# Supplementary material for: Validation and Clinical Applications of a Comprehensive Next Generation Sequencing System for Molecular Characterization of Solid Cancer Tissues
Source: Front Mol Biosci. 2019 Sep 25;6:82. doi: 10.3389/fmolb.2019.00082 (PMC6798036; doi:10.3389/fmolb.2019.00082)
Supplement: Supplementary file 10 [file Data_Sheet_10.xlsx]

## Sheet: Sheet1
Table S10. Evaluation of OCP gene fusion using reference samples
Run	RNA Samples	Fusion detected	Fusion Read Counts	Result concordant with Known Fusion
LOD-1-1	HD231 (50%)	EML4(13)-ALK(20)	50399	YES
LOD-1-2	HD231 (50%)	EML4(13)-ALK(20)	58566	YES
LOD-2-1	HD231 (20%)	EML4(13)-ALK(20)	50611	YES
LOD-2-2	HD231 (20%)	EML4(13)-ALK(20)	59543	YES
LOD-3-1	HD231 (10%)	EML4(13)-ALK(20)	49988	YES
LOD-3-2	HD231 (10%)	EML4(13)-ALK(20)	41248	YES
LOD-4-1	HD231 (5%)	EML4(13)-ALK(20)	20439	YES
LOD-4-2	HD231 (5%)	EML4(13)-ALK(20)	21289	YES
LOD-5-1	HD231 (2.5%)	EML4(13)-ALK(20)	21197	YES
LOD-5-2	HD231 (2.5%)	EML4(13)-ALK(20)	22666	YES
LOD-6-1	HD231 (1%)	EML4(13)-ALK(20)	21995	YES
LOD-6-2	HD231 (1%)	EML4(13)-ALK(20)	10329	YES
ACR-11	HD640 (22%)	CCDC6(1)-RET(12)	57206	YES
ACR-12	HD640 (10%)	CCDC6(1)-RET(12)	24779	YES
ACR-13	HD640 (5%)	CCDC6(1)-RET(12)	30219	YES
ACR-14	HD640 (2.5%)	CCDC6(1)-RET(12)	29130	YES
ACR-19	HD640 (2.5%)	CCDC6(1)-RET(12)	29654	YES
ACR-15	HD640 (1%)	CCDC6(1)-RET(12)	17009	YES
ACR-16	HD615 (63%)	SLC34A2(4)-ROS1(32)	184523	YES
CNV-ACR-1	HD615 (45%)	SLC34A2(4)-ROS1(32)	77982	YES
ACR-17	HD615 (30%)	SLC34A2(4)-ROS1(32)	76826	YES
ACR-18	HD615 (10%)	SLC34A2(4)-ROS1(32)	58123	YES
ACR-20	HD615 (5%)	SLC34A2(4)-ROS1(32)	31538	YES
ACR-21	HD615 (2.5%)	SLC34A2(4)-ROS1(32)	29903	YES
CNV-1	Vcap (100%)	TMPRSS2(1)-ERG(4)	69502	YES
CNV-1-2	Vcap (100%)	TMPRSS2(1)-ERG(4)	63080	YES
CNV-2	Vcap (80%)	TMPRSS2(1)-ERG(4)	1899	YES
CNV-2-2	Vcap (80%)	TMPRSS2(1)-ERG(4)	6380	YES
CNV-3	Vcap (70%)	TMPRSS2(1)-ERG(4)	825	YES
CNV-3-2	Vcap (70%)	TMPRSS2(1)-ERG(4)	672	YES
CNV-4	Vcap (60%)	TMPRSS2(1)-ERG(4)	288	YES
CNV-4-2	Vcap (60%)	TMPRSS2(1)-ERG(4)	288	YES
CNV-5	Vcap (50%)	TMPRSS2(1)-ERG(4)	974	YES
CNV-5-2	Vcap (50%)	TMPRSS2(1)-ERG(4)	653	YES
CNV-6	Vcap (40%)	TMPRSS2(1)-ERG(4)	42	YES
CNV-6-2	Vcap (40%)	TMPRSS2(1)-ERG(4)	139	YES
CNV-7	Vcap (30%)	TMPRSS2(1)-ERG(4)	49	YES
CNV-8	Vcap (15%)	TMPRSS2(1)-ERG(4)	4466	YES
CNV-9	Vcap (5%)	TMPRSS2(1)-ERG(4)	240	YES
CNV-10	Vcap (2.5%)	TMPRSS2(1)-ERG(4)	229	YES
CNV-11	Vcap (1%)	TMPRSS2(1)-ERG(4)	155	YES
CNV-ACR-3	HDx RNA multiplex	EML4(13)-ALK(20) 10%	1288	YES
		CCDC6(1)-RET(12) 10%	1042	YES
		SLC34A2(4)-ROS1(32) 5%	201557	YES
CNV-ACR-4	HDx RNA multiplex dilution 1	EML4(13)-ALK(20) 8%	2196	YES
		CCDC6(1)-RET(12) 8%	3882	YES
		SLC34A2(4)-ROS1(32) 4%	24139	YES
CNV-ACR-5	HDx RNA multiplex dilution 2	EML4(13)-ALK(20) 6%	1692	YES
		CCDC6(1)-RET(12) 6%	4926	YES
		SLC34A2(4)-ROS1(32) 3%	28035	YES
CNV-ACR-6	HDx RNA multiplex dilution 3	EML4(13)-ALK(20) 3%	266	YES
		CCDC6(1)-RET(12) 3%	1951	YES
		SLC34A2(4)-ROS1(32) 1.5%	13085	YES
CNV-ACR-14	HDx RNA multiplex dilution 4	EML4(13)-ALK(20) 1.5%	80	YES
		CCDC6(1)-RET(12) 1.5%	739	YES
		SLC34A2(4)-ROS1(32) 0.75%	3677	YES
CNV-ACR-15	HDx RNA multiplex dilution 5	EML4(13)-ALK(20) 0.5%	ND	NO
		CCDC6(1)-RET(12) 0.5%	467	YES
		SLC34A2(4)-ROS1(32) 0.25%	8608	YES
ACR-2	B903061	Negative	ND	YES
ACR-3	B903062	Negative	ND	YES
ACR_4	B903063	Negative	ND	YES
ACR-5	B903064	Negative	ND	YES
ACR-6	B903065	Negative	ND	YES
ACR-8	B903067	Negative	ND	YES
