# Supplementary material for: Validation and Clinical Applications of a Comprehensive Next Generation Sequencing System for Molecular Characterization of Solid Cancer Tissues
Source: Front Mol Biosci. 2019 Sep 25;6:82. doi: 10.3389/fmolb.2019.00082 (PMC6798036; doi:10.3389/fmolb.2019.00082)
Supplement: Supplementary file 12 [file Data_Sheet_12.xlsx]

## Sheet: RM8398
Table S12. Table S12. OCAv1 specificity data
Locus	Types	Genes	Ref	Variant detected in run "PRE-3"	Variant detected in run "PRE-2"	Detected	Detection Type
chr1:147060345	SNV	BCL9	A	G/G	G/G	YES	TP
chr1:150547747	SNV	ADAMTSL4-AS1,MCL1	G	G/A	G/A	YES	TP
chr1:150552042	SNV	MCL1	G	G/A	G/A	YES	TP
chr1:204490674	SNV	MDM4	C	C/T	C/T	YES	TP
chr1:204508549	SNV	MDM4	T	G/G	G/G	YES	TP
chr3:178917005	SNV	PIK3CA	A	A/G	A/G	YES	TP
chr3:178922274	SNV	PIK3CA	C	A/T	A/A	YES	TP
chr3:182673196	SNV	DCUN1D1	C	T/T	T/T	YES	TP
chr4:1801511	SNV	FGFR3	C	C/T	C/T	YES	TP
chr4:1807894	SNV	FGFR3	G	A/A	A/A	YES	TP
chr4:55097835	SNV	PDGFRA	G	G/C	G/C	YES	TP
chr4:55125253	SNV	PDGFRA	A	A/G	A/G	YES	TP
chr4:55141050	SNV	PDGFRA	AGCCCAGATGGACATGAA	AGCCCGGATGGACATGAA/AGCCCGGATGGACATGAA	AGCCCGGATGGACATGAA/AGCCCGGATGGACATGAA	YES	TP
chr4:55152040	SNV	PDGFRA	C	C/T	C/T	YES	TP
chr4:55154250	SNV	PDGFRA	T	T/C	T/C	YES	TP
chr4:55566266	SNV	KIT	G	A/A	A/A	YES	TP
chr4:55569042	SNV	KIT	C	A/A	A/A	YES	TP
chr4:106196951	SNV	TET2	A	A/G	A/G	YES	TP
chr5:1260515	INDEL	TERT	G	G/GCA	G/GCA	YES	TP
chr5:1265204	SNV	TERT	C	T/T	T/T	YES	TP
chr5:67522722	SNV	PIK3R1	C	C/T	C/T	YES	TP
chr5:112162854	SNV	APC	T	T/C	T/C	YES	TP
chr5:112164561	SNV	APC	G	G/A	G/A	YES	TP
chr5:112175770	SNV	APC	G	G/A	G/A	YES	TP
chr5:112176325	SNV	APC	G	G/A	G/A	YES	TP
chr5:112176559	SNV	APC	T	T/G	T/G	YES	TP
chr5:112177171	SNV	APC	G	G/A	G/A	YES	TP
chr5:176516631	SNV	FGFR4	G	G/A	G/A	YES	TP
chr5:176517326	SNV	FGFR4	T	C/C	C/C	YES	TP
chr5:176517797	SNV	FGFR4	C	T/T	T/T	YES	TP
chr5:176522728	SNV	FGFR4	C	T/T	T/T	YES	TP
chr5:176523562	SNV	FGFR4	C	A/A	A/A	YES	TP
chr7:6426941	SNV	RAC1	C	C/T	C/T	YES	TP
chr7:6426953	SNV	RAC1	C	C/T	C/T	YES	TP
chr7:55139337	SNV	EGFR	T	T/C	T/C	YES	TP
chr7:55156071	SNV	EGFR	G	G/A	G/A	YES	TP
chr7:55186456	SNV	EGFR	A	C/C	C/C	YES	TP
chr7:55249063	SNV	EGFR,EGFR-AS1	G	G/A	G/A	YES	TP
chr7:55254805	SNV	EGFR,EGFR-AS1	A	A/G	A/G	YES	TP
chr7:92247333	SNV	CDK6	A	A/G	A/G	YES	TP
chr7:92286918	SNV	CDK6	A	A/G	A/G	YES	TP
chr8:38299715	SNV	FGFR1	G	G/C	G/C	YES	TP
chr9:5458847	SNV	CD274	C	C/A	C/A	YES	TP
chr9:5459103	SNV	CD274	T	T/C	T/C	YES	TP
chr9:21968199	SNV	CDKN2A,C9orf53	C	G/G	G/G	YES	TP
chr9:135776034	SNV	TSC1	C	C/T	C/T	YES	TP
chr9:139391636	SNV	NOTCH1	G	A/A	A/A	YES	TP
chr9:139396408	SNV	NOTCH1	A	G/G	G/G	YES	TP
chr9:139396690	SNV	NOTCH1	C	C/T	C/T	YES	TP
chr9:139397707	SNV	NOTCH1	G	A/A	A/A	YES	TP
chr9:139400299	SNV	NOTCH1	C	C/A	C/A	YES	TP
chr9:139402663	SNV	NOTCH1	T	C/C	C/C	YES	TP
chr9:139402908	SNV	NOTCH1	T	C/C	C/C	YES	TP
chr9:139405261	SNV	NOTCH1	C	C/T	C/T	YES	TP
chr9:139407932	SNV	NOTCH1	A	A/G	A/G	YES	TP
chr9:139410177	SNV	NOTCH1	T	T/C	T/C	YES	TP
chr9:139410424	SNV	NOTCH1	A	G/G	G/G	YES	TP
chr9:139411714	SNV	NOTCH1	T	T/C	T/C	YES	TP
chr9:139411880	SNV	NOTCH1	G	G/A	G/A	YES	TP
chr9:139412197	SNV	NOTCH1	G	G/A	G/A	YES	TP
chr9:139418260	SNV	NOTCH1	A	A/G	A/G	YES	TP
chr10:43613843	SNV	RET	G	T/T	T/T	YES	TP
chr10:123262969	SNV	FGFR2	A	G/G	G/G	YES	TP
chr10:123271139	SNV	FGFR2	A	A/G	A/G	YES	TP
chr11:314207	SNV	IFITM1	C	G/G	G/G	YES	TP
chr11:35241989	SNV	CD44	T	C/C	C/C	YES	TP
chr11:69465681	SNV	CCND1	A	A/G	A/G	YES	TP
chr11:102238607	SNV	BIRC2	A	A/G	A/G	YES	TP
chr11:108175394	SNV	ATM	T	T/C	T/C	YES	TP
chr11:108175462	SNV	ATM	G	G/A	G/A	YES	TP
chr11:108183167	SNV	ATM	A	G/G	G/G	YES	TP
chr11:108196712	INDEL	ATM	CATT	CATT/C	CATT/C	YES	TP
chr12:25386063	SNV	KRAS	C	C/A	C/A	YES	TP
chr12:25391239	SNV	KRAS	G	G/C	G/C	YES	TP
chr12:25400206	SNV	KRAS	G	G/T	G/T	YES	TP
chr12:58144665	SNV	CDK4	C	C/T	C/T	YES	TP
chr12:69208578	SNV	MDM2	A	A/C	A/C	YES	TP
chr13:28584744	SNV	FLT3	T	T/C	T/C	YES	TP
chr13:28589267	SNV	FLT3	C	C/T	C/T	YES	TP
chr13:28595609	SNV	FLT3	C	C/T	C/T	YES	TP
chr13:28609846	SNV	FLT3	A	A/T	A/T	YES	TP
chr13:28610045	SNV	FLT3	T	T/C	T/C	YES	TP
chr13:28611382	SNV	FLT3	T	T/G	T/G	YES	TP
chr13:28642034	SNV	FLT3	A	A/G	A/G	YES	TP
chr13:28644830	SNV	FLT3	A	A/G	A/G	YES	TP
chr13:32890572	SNV	BRCA2	G	G/A	G/A	YES	TP
chr13:32911888	SNV	BRCA2	A	A/G	A/G	YES	TP
chr13:32913055	SNV	BRCA2	A	G/G	G/G	YES	TP
chr13:32915005	SNV	BRCA2	G	C/C	C/C	YES	TP
chr13:32929232	SNV	BRCA2	A	A/G	A/G	YES	TP
chr13:32929387	SNV	BRCA2	T	C/C	C/C	YES	TP
chr13:32936646	SNV	BRCA2	T	C/C	C/C	YES	TP
chr13:48916895	SNV	RB1	C	C/T	C/T	YES	TP
chr13:49033747	SNV	RB1	G	A/A	A/A	YES	TP
chr13:49051481	SNV	RB1	T	T/A	T/A	YES	TP
chr14:20924434	SNV	APEX1	T	T/C	T/C	YES	TP
chr14:20941613	SNV	PNP	A	A/G	A/G	YES	TP
chr14:20945488	SNV	PNP	T	T/C	T/C	YES	TP
chr14:105256581	SNV	AKT1	T	C/C	C/C	YES	TP
chr14:105258067	SNV	AKT1	G	G/A	G/A	YES	TP
chr15:99210831	SNV	IGF1R	C	T/T	T/T	YES	TP
chr15:99338368	INDEL,SNV	IGF1R	T	G/TAAAG	G/TAAAG	YES	TP
chr16:68771372	SNV	CDH1	C	T/T	T/T	YES	TP
chr16:68857441	SNV	CDH1	T	T/C	T/C	YES	TP
chr17:7578115	SNV	TP53	T	T/C	T/C	YES	TP
chr17:7578645	SNV	TP53	C	C/T	C/T	YES	TP
chr17:7579472	SNV	TP53	G	G/C	G/C	YES	TP
chr17:27439914	SNV	MYO18A	A	A/G	A/G	YES	TP
chr17:41223094	SNV	BRCA1	T	T/C	T/C	YES	TP
chr17:41234470	SNV	BRCA1	A	A/G	A/G	YES	TP
chr17:41244000	SNV	BRCA1	T	T/C	T/C	YES	TP
chr17:41244435	SNV	BRCA1	T	T/C	T/C	YES	TP
chr17:41245237	SNV	BRCA1	A	A/G	A/G	YES	TP
chr17:41245466	SNV	BRCA1	G	G/A	G/A	YES	TP
chr17:57989557	SNV	RPS6KB1	G	G/A	G/A	YES	TP
chr17:57989740	SNV	RPS6KB1	G	G/C	G/C	YES	TP
chr17:58011498	SNV	RPS6KB1	G	T/T	T/T	YES	TP
chr20:493205	SNV	CSNK2A1	G	G/T	G/T	YES	TP
chr20:36030939	SNV	SRC	G	C/C	C/C	YES	TP
chr20:52186784	SNV	RP4-724E16.2,ZNF217	A	A/G	A/G	YES	TP
chr22:24158899	SNV	SMARCB1	C	C/A	C/A	YES	TP
chr22:30038152	SNV	NF2	A	A/C	A/C	YES	TP
chr22:30069207	SNV	NF2	C	C/T	C/T	YES	TP
chr2:25463483	SNV	DNMT3A	G	./.	A/A	YES	TP
chr7:55228053	SNV	EGFR	A	T/T	T/T	YES	TP
chr13:28609823	SNV	FLT3	ATAG	ATAG/ATGG	ATAG/ATGG	YES	TP
chr13:32903685	SNV	BRCA2	C	C/T	C/T	YES	TP
chr13:114527772	SNV	GAS6-AS1,GAS6	C	C/T	C/T	YES	TP
chr13:114527838	SNV	GAS6-AS1,GAS6	G	G/A	G/A	YES	TP
chr13:114527851	SNV	GAS6-AS1,GAS6	C	C/G	C/G	YES	TP
chr17:29553484	MNV,SNV	NF1	CGA	AAC/CAA	CAA/CAA	YES	TP
chr17:29670190	SNV	NF1	C	./.	G/G	YES	TP
chr15:99338368_99338369insAAAG	INDEL	IGF1R	-	-/AAAG	-/AAAG	YES	TP
chr17:29553485	SNV	NF1	G	G/A	A/A	YES	TP
chr9:139410589	SNV	NOTCH1	A	./.	./.	NO (low coverage)	FN

## Sheet: RM8398 summary
Table S12. Table S12. OCAv1 specificity data
	Total TP	TP detected	FN	FP detected	TN	Specificity = TN(TN+FP)
PRE-2	135	134	1	0	215006	1
PRE-3	135	132	3	0	215006	1

## Sheet: fusion
Table S12. Table S12. OCAv1 specificity data
Run	RNA Samples	Fusion detected	Fusion Read Counts	Total Mapped Fusion Panel Reads	Total TP	TP detected	FN	FP detected	TN
PRE-1	HD615 (63%)	SLC34A2(4)-ROS1(32)	158994	830268	2	2	0	0	205
		SLC34A2(4)-ROS1(34)	7125
PRE-2	HD615 (63%)	SLC34A2(4)-ROS1(32)	124171	614332	2	2	0	1	205
		SLC34A2(4)-ROS1(34)	3388
		CD74(6)-ROS1(32)	28
PRE-3	HD615 (63%)	SLC34A2(4)-ROS1(32)	111165	443283	2	2	0	0	205
		SLC34A2(4)-ROS1(34)	2019
ACR-2	B903061	negative	-	885378	0	0	0	0	205
ACR-3	B903062	negative	-	704527	0	0	0	0	205
ACR-4	B903063	negative	-	573791	0	0	0	0	205
ACR-5	B903064	negative	-	908251	0	0	0	0	205
ACR-6	B903065	negative	-	823887	0	0	0	0	205
ACR-8	B903067	negative	-	711850	0	0	0	0	205
CNV-ACR-10	HCC1143BL 100% DNA	negative	-	361901	0	0	0	0	205
CNV-ACR-11	HCC2218BL 100% DNA	negative	-	301147	0	0	0	0	205
				Total	6	6	0	1	2255
				Specificity = TN/(TN+FP)	0.999557

## Sheet: CNA
Table S12. Table S12. OCAv1 specificity data
Run Name	Sample Name	Expected CNV	TP detected	Total TP	FN	FP detected	TN
ACR-1	B903060	Negative	0	0	0	0	75
ACR-2	B903061	Negative	0	0	0	0	75
ACR-3	B903062	Negative	0	0	0	0	75
ACR-4	B903063	Negative	0	0	0	0	75
ACR-5	B903064	Negative	0	0	0	0	75
ACR-6	B903065	Negative	0	0	0	0	75
ACR-8	B903067	Negative	0	0	0	0	75
ACR-10	B903069	Negative	0	0	0	0	75
CNV-ACR-7	BL1395 100% DNA	Negative	0	0	0	0	75
CNV-ACR-8	BL1770 100% DNA	Negative	0	0	0	0	75
CNV-ACR-10	HCC1143BL 100% DNA	negative	0	0	0	1	75
CNV-ACR-11	HCC2218BL 100% DNA	negatvive	0	0	0	0	75
RPD-4/CNV-ACR-14	HDx Structural multiplex reference standard (HD753) DNA	MET (4.5), MYCN (9.5), MYC (9.8)	2	3	1	0	72
RPD-5	HDx Structural multiplex reference standard (HD753) DNA	MET (4.5), MYCN (9.5), MYC (9.8)	3	3	0	0	72
		Total	5	3	1	1	972
		Specificity = TN/(TN+FP)	0.998972
